# Supplementary material for: Proteomic analysis of human placental syncytiotrophoblast microvesicles in preeclampsia
Source: Clin Proteomics. 2014 Nov 19;11(1):40. doi: 10.1186/1559-0275-11-40 (PMC4247627; doi:10.1186/1559-0275-11-40)
Supplement: Supplementary file 2 — Additional file 2: Table S1: Antibodies used for Immunohistochemistry. (XLS 14 KB) [file 12014_2014_82_MOESM2_ESM.xls]

## Sheet: Suppl Table S1
Table S1
Antibodies used for Immunohistochemistry
Antibody	Source	Cat#	Host	Conditions
Histone H2A	Abcam	ab18255	Rabbit	1:2500 pH6
Histone H4	Abcam	ab10158	Rabbit	1:10000 pH6
Integrin Beta 3	Abcam	ab75872	Rabbit	1:100 pH6
Annexin IV	Abcam	ab33009	Rabbit	1:250 pH9
Annexin A1	Abcam	ab33061	Rabbit	1:100 pH9
