# Supplementary material for: Proteomic analysis of human placental syncytiotrophoblast microvesicles in preeclampsia
Source: Clin Proteomics. 2014 Nov 19;11(1):40. doi: 10.1186/1559-0275-11-40 (PMC4247627; doi:10.1186/1559-0275-11-40)
Supplement: Supplementary file 4 — Additional file 4: Table S2: List of STBM proteins. (XLS 74 KB) [file 12014_2014_82_MOESM4_ESM.xls]

## Sheet: Suppl Table S2
Table S2
List of STBM proteins
#	Identified Proteins	Accession Number	Molecular Weight
1	Solute carrier family 2, facilitated glucose transporter member 1	IPI00220194	54 kDa
2	Histone H2B type 1-C/E/F/G/I	IPI00020101 (+6)	14 kDa
3	Annexin A1	IPI00218918	39 kDa
4	Histone H2A type 1-H	IPI00081836 (+3)	14 kDa
5	Annexin A6	IPI00221226	76 kDa
6	Annexin A5	IPI00329801	36 kDa
7	Isoform 1 of Serum albumin	IPI00745872	69 kDa
8	Isoform 1 of Clathrin heavy chain 1	IPI00024067 (+1)	192 kDa
9	Histone H4	IPI00453473	11 kDa
10	Isoform 2 of Annexin A2	IPI00418169 (+1)	40 kDa
11	Alkaline phosphatase, placental type precursor	IPI00007289	60 kDa
12	Actin, cytoplasmic 2	IPI00021440	42 kDa
13	annexin A4	IPI00793199	36 kDa
14	Histone H2A type 2-A	IPI00216457	14 kDa
15	Transferrin receptor protein 1	IPI00022462	85 kDa
16	Histone H3.3	IPI00219038	15 kDa
17	Isoform 3 of Core histone macro-H2A.1	IPI00059366 (+1)	39 kDa
18	Amine oxidase [flavin-containing] A	IPI00008483	60 kDa
19	Isoform Gamma-B of Fibrinogen gamma chain	IPI00021891 (+3)	52 kDa
20	Histone H3.2	IPI00171611	15 kDa
21	Hemoglobin subunit gamma-2	IPI00554676 (+1)	16 kDa
22	Fibrinogen beta chain	IPI00298497	56 kDa
23	Histone H1.4	IPI00217467	22 kDa
24	Isoform 1 of Integrin alpha-IIb	IPI00295976	113 kDa
25	Histone H2A.x	IPI00219037	15 kDa
26	Alpha-actinin-4	IPI00013808	105 kDa
27	Histone H2A.V	IPI00018278 (+1)	14 kDa
28	Isoform 1 of Collagen alpha-1(XIV) chain	IPI00176193 (+1)	194 kDa
29	Isoform Beta-1A of Integrin beta-1	IPI00217563	88 kDa
30	Isoform 2 of 4F2 cell-surface antigen heavy chain	IPI00027493 (+5)	58 kDa
31	Serotransferrin	IPI00022463	77 kDa
32	Isoform 1 of Integrin alpha-V	IPI00027505 (+1)	116 kDa
33	Chorionic somatomammotropin hormone	IPI00000891 (+1)	25 kDa
34	Hemoglobin subunit alpha	IPI00410714	15 kDa
35	60 kDa heat shock protein, mitochondrial	IPI00784154	61 kDa
36	Isoform Beta-3A of Integrin beta-3	IPI00303283	87 kDa
37	Dipeptidyl peptidase 4	IPI00018953	88 kDa
38	Isoform 7 of Fibronectin	IPI00339227 (+1)	269 kDa
39	Protein S100-A11	IPI00013895	12 kDa
40	Putative uncharacterized protein DKFZp686N02209	IPI00384938 (+8)	53 kDa
41	Voltage-dependent anion-selective channel protein 1	IPI00216308	31 kDa
42	Calnexin	IPI00941747	68 kDa
43	Isoform 1 of Fibrinogen alpha chain	IPI00021885 (+1)	95 kDa
44	14-3-3 protein zeta/delta	IPI00021263	28 kDa
45	Erythrocyte band 7 integral membrane protein	IPI00219682 (+1)	32 kDa
46	ADP/ATP translocase 2	IPI00007188	33 kDa
47	Dolichyl-diphosphooligosaccharide--protein glycosyltransferase subunit 2	IPI00028635 (+1)	69 kDa
48	CD59 glycoprotein	IPI00011302 (+2)	14 kDa
49	Alpha-2-macroglobulin	IPI00478003 (+1)	163 kDa
50	Histone H1.5	IPI00217468	23 kDa
51	Cholesterol side-chain cleavage enzyme, mitochondrial	IPI00295771	60 kDa
52	Isoform 1 of Alpha-1-antitrypsin	IPI00553177	47 kDa
53	IGK@ protein	IPI00784985	26 kDa
54	Ras-related protein Rap-1b	IPI00015148	21 kDa
55	Integrin alpha-5	IPI00306604	115 kDa
56	Malate dehydrogenase, mitochondrial	IPI00291006	36 kDa
57	Isoform Alpha-6X1X2B of Integrin alpha-6	IPI00010697 (+6)	127 kDa
58	5'-nucleotidase	IPI00009456	63 kDa
59	Endoplasmin	IPI00027230	92 kDa
60	Isoform Long of Sodium/potassium-transporting ATPase subunit alpha-1	IPI00006482 (+2)	113 kDa
61	Hydroxy-delta-5-steroid dehydrogenase, 3 beta-and steroid delta-isomerase 1	IPI00246994 (+1)	42 kDa
62	Glyceraldehyde-3-phosphate dehydrogenase	IPI00219018	36 kDa
63	Steryl-sulfatase	IPI00307433	65 kDa
64	Corticosteroid 11-beta-dehydrogenase isozyme 2	IPI00300050	44 kDa
65	Solute carrier family 4, anion exchanger, member 1	IPI00791534	102 kDa
66	Isoform 1 of Epidermal growth factor receptor	IPI00018274	134 kDa
67	Annexin A3	IPI00024095	36 kDa
68	Calmodulin	IPI00075248	17 kDa
69	Isoform 2 of Leucyl-cystinyl aminopeptidase	IPI00221240 (+2)	116 kDa
70	Dolichyl-diphosphooligosaccharide--protein glycosyltransferase 48 kDa subunit	IPI00297084	51 kDa
71	Ubiquitin-40S ribosomal protein S27a	IPI00179330 (+17)	18 kDa
72	Protein disulfide-isomerase	IPI00010796	57 kDa
73	cDNA FLJ54141, highly similar to Ezrin	IPI00872684 (+1)	66 kDa
74	Endothelial cell-selective adhesion molecule	IPI00303161	41 kDa
75	Trophoblast glycoprotein	IPI00009111	46 kDa
76	Complement C3 (Fragment)	IPI00783987	187 kDa
77	Isoform 2 of Basigin	IPI00019906	29 kDa
78	Protein disulfide-isomerase A3	IPI00025252	57 kDa
79	Tubulin alpha-1B chain	IPI00930688	50 kDa
80	Prohibitin	IPI00017334	30 kDa
81	ATP synthase subunit beta, mitochondrial	IPI00303476	57 kDa
82	cDNA FLJ55482, highly similar to Annexin A11	IPI00414320 (+2)	66 kDa
83	Prohibitin-2	IPI00027252 (+1)	33 kDa
84	Histone H2A type 1-B/E	IPI00026272 (+2)	14 kDa
85	Isoform 1 of Myoferlin	IPI00021048 (+2)	235 kDa
86	Neprilysin	IPI00247063	86 kDa
87	Lysosome-associated membrane glycoprotein 1	IPI00884105	45 kDa
88	Isoform 2 of Voltage-dependent anion-selective channel protein 2	IPI00024145 (+4)	30 kDa
89	Isoform 1 of AP-2 complex subunit beta	IPI00784156 (+3)	105 kDa
90	Isoform 1 of OX-2 membrane glycoprotein	IPI00013162 (+2)	31 kDa
91	78 kDa glucose-regulated protein	IPI00003362	72 kDa
92	Isoform 1 of Adipocyte plasma membrane-associated protein	IPI00031131	46 kDa
93	Estradiol 17-beta-dehydrogenase 1	IPI00218721 (+1)	35 kDa
94	Isoform OA3-293 of Leukocyte surface antigen CD47	IPI00216514 (+3)	32 kDa
95	Isoform 1 of Protein-glutamine gamma-glutamyltransferase 2	IPI00294578 (+1)	77 kDa
96	ADP-ribosylation factor 3	IPI00215917 (+1)	21 kDa
97	ATP synthase subunit b, mitochondrial	IPI00029133	29 kDa
98	Isoform 2 of Cell division control protein 42 homolog	IPI00016786 (+2)	21 kDa
99	Apolipoprotein A-I	IPI00021841	31 kDa
100	Calpain-6	IPI00002547	75 kDa
101	ATP synthase subunit O, mitochondrial	IPI00007611	23 kDa
102	Histone H2B type 2-E	IPI00003935 (+2)	14 kDa
103	Isoform 1 of Myosin-9	IPI00019502	227 kDa
104	Vitronectin	IPI00298971	54 kDa
105	Isoform 1 of 14-3-3 protein epsilon	IPI00000816 (+1)	29 kDa
106	Monocarboxylate transporter 1	IPI00024650 (+2)	54 kDa
107	Isoform 2 of Choline transporter-like protein 2	IPI00293074 (+3)	81 kDa
108	Isoform 1 of Aminopeptidase Q	IPI00419976	113 kDa
109	Platelet glycoprotein 4	IPI00418495 (+2)	53 kDa
110	Hemoglobin subunit beta	IPI00654755	16 kDa
111	Peptidyl-prolyl cis-trans isomerase B	IPI00646304	24 kDa
112	Isoform 1 of Guanine nucleotide-binding protein G(i) subunit alpha-2	IPI00748145	40 kDa
113	Cytochrome b-c1 complex subunit 2, mitochondrial	IPI00305383	48 kDa
114	Nucleolin	IPI00604620 (+1)	77 kDa
115	Large neutral amino acids transporter small subunit 1	IPI00008986	55 kDa
116	Lysosome membrane protein 2	IPI00217766	54 kDa
117	Mitochondrial 2-oxoglutarate/malate carrier protein	IPI00219729	34 kDa
118	Uncharacterized protein	IPI00645452 (+3)	48 kDa
119	Guanine nucleotide-binding protein subunit alpha-11	IPI00305551	42 kDa
120	Isoform 1 of Brain acid soluble protein 1	IPI00299024	23 kDa
121	Isoform 1 of Gelsolin	IPI00026314 (+3)	86 kDa
122	Isoform 2 of Neutral alpha-glucosidase AB	IPI00011454	109 kDa
123	Isoform 2 of Protein disulfide-isomerase A6	IPI00299571 (+4)	54 kDa
124	Putative uncharacterized protein DKFZp686I04196 (Fragment)	IPI00399007	46 kDa
125	Isoform A of AP-1 complex subunit beta-1	IPI00328257 (+3)	105 kDa
126	V-type proton ATPase subunit E 1	IPI00003856 (+1)	26 kDa
127	Microsomal glutathione S-transferase 3	IPI00024266 (+1)	17 kDa
128	Cytochrome P450 19A1	IPI00465065	58 kDa
129	Complement component 1 Q subcomponent-binding protein, mitochondrial	IPI00014230	31 kDa
130	Delta(3,5)-Delta(2,4)-dienoyl-CoA isomerase, mitochondrial	IPI00011416	36 kDa
131	Glutathione S-transferase P	IPI00219757	23 kDa
132	Integrin beta-5	IPI00029741	88 kDa
133	Coagulation factor X	IPI00019576	55 kDa
134	Ras-related protein Rab-11B	IPI00020436 (+1)	24 kDa
135	Transmembrane protein 43	IPI00301280	45 kDa
136	Isoform B of AP-2 complex subunit alpha-1	IPI00256684	105 kDa
137	Isoform 1 of ATP synthase subunit d, mitochondrial	IPI00220487	18 kDa
138	Isoform 1 of Vinculin	IPI00291175 (+1)	117 kDa
139	Heat shock protein beta-1	IPI00025512	23 kDa
140	Sulfate transporter	IPI00032107	82 kDa
141	Prolow-density lipoprotein receptor-related protein 1	IPI00020557	505 kDa
142	Glutamyl aminopeptidase	IPI00014375	109 kDa
143	Transitional endoplasmic reticulum ATPase	IPI00022774	89 kDa
144	vitamin D-binding protein isoform 1 precursor	IPI00555812 (+3)	53 kDa
145	triosephosphate isomerase isoform 2	IPI00465028 (+1)	31 kDa
146	Isoform 1 of Ras-related protein Rab-1A	IPI00005719 (+2)	23 kDa
147	Transmembrane emp24 domain-containing protein 10	IPI00028055	25 kDa
148	Uncharacterized protein	IPI00843913 (+3)	193 kDa
149	cDNA FLJ25678 fis, clone TST04067, highly similar to PURINE NUCLEOSIDE PHOSPHORYLASE	IPI00017672	33 kDa
150	Cytochrome c oxidase subunit 2	IPI00017510	26 kDa
151	Dolichyl-diphosphooligosaccharide--protein glycosyltransferase subunit 1 precursor	IPI00025874	73 kDa
152	Coagulation factor XIII A chain	IPI00297550	83 kDa
153	Inter-alpha (Globulin) inhibitor H2, isoform CRA_a	IPI00305461 (+1)	107 kDa
154	Cytochrome c oxidase subunit 5A, mitochondrial	IPI00025086	17 kDa
155	Isoform 1 of Adenylyl cyclase-associated protein 1	IPI00008274 (+1)	52 kDa
156	Isoform 1 of Solute carrier family 22 member 11	IPI00020542	60 kDa
157	DNA topoisomerase 1	IPI00413611	91 kDa
158	Uncharacterized protein	IPI00455457	15 kDa
159	Protein S100-P	IPI00017526	10 kDa
160	Isoform 2 of Heat shock protein HSP 90-alpha	IPI00382470 (+1)	98 kDa
161	L-lactate dehydrogenase B chain	IPI00219217	37 kDa
162	Actin-related protein 3	IPI00028091 (+2)	47 kDa
163	Calreticulin	IPI00020599	48 kDa
164	Isoform alpha-enolase of Alpha-enolase	IPI00465248	47 kDa
165	Isoform Long of Endoglin	IPI00017567 (+1)	71 kDa
166	14-3-3 protein gamma	IPI00220642 (+1)	28 kDa
167	Isoform Beta-4C of Integrin beta-4	IPI00027422 (+3)	202 kDa
168	X-ray repair cross-complementing protein 5	IPI00220834	83 kDa
169	Isoform LAMP-2A of Lysosome-associated membrane glycoprotein 2	IPI00009030 (+4)	45 kDa
170	60S acidic ribosomal protein P2	IPI00008529	12 kDa
171	Sodium/potassium-transporting ATPase subunit beta-3	IPI00008167	32 kDa
172	Mannosyl-oligosaccharide glucosidase	IPI00328170	92 kDa
173	Isoform 1 of Nicastrin	IPI00021983 (+2)	78 kDa
174	Talin-1	IPI00298994 (+1)	270 kDa
175	Sideroflexin-1	IPI00009368	36 kDa
176	Isoform 1 of Adenylate kinase 2, mitochondrial	IPI00215901 (+2)	26 kDa
177	ATP synthase subunit alpha, mitochondrial	IPI00440493 (+1)	60 kDa
178	ADP/ATP translocase 3	IPI00291467	33 kDa
179	Uncharacterized protein	IPI00002459	75 kDa
180	Isoform 1 of ER lumen protein retaining receptor 2	IPI00018248	24 kDa
181	Isoform 1 of DNA-dependent protein kinase catalytic subunit	IPI00296337 (+1)	469 kDa
182	Phosphoglycerate kinase 1	IPI00169383 (+1)	45 kDa
183	Peptidyl-prolyl cis-trans isomerase A	IPI00419585	18 kDa
184	Isoform 1 of UDP-glucose:glycoprotein glucosyltransferase 1	IPI00024466 (+1)	177 kDa
185	Isoform A of Phosphate carrier protein, mitochondrial	IPI00022202 (+2)	40 kDa
186	Ras GTPase-activating-like protein IQGAP1	IPI00009342	189 kDa
187	Isoform Non-muscle of Myosin light polypeptide 6	IPI00335168 (+7)	17 kDa
188	NADH dehydrogenase [ubiquinone] iron-sulfur protein 3, mitochondrial	IPI00025796	30 kDa
189	Actin, alpha cardiac muscle 1	IPI00023006	42 kDa
190	HERV-FRD_6p24.1 provirus ancestral Env polyprotein	IPI00398064	60 kDa
191	Guanine nucleotide-binding protein G(q) subunit alpha	IPI00288947	42 kDa
192	Lysosomal alpha-glucosidase	IPI00293088	105 kDa
193	Isoform 1 of Inter-alpha-trypsin inhibitor heavy chain H3	IPI00028413 (+3)	100 kDa
194	Isoform 1 of Pregnancy zone protein	IPI00025426	164 kDa
195	cDNA FLJ60299, highly similar to Rab GDP dissociation inhibitor beta	IPI00031461 (+1)	51 kDa
196	Pigment epithelium-derived factor	IPI00006114	46 kDa
197	Beta-2-glycoprotein 1	IPI00298828	38 kDa
198	B-cell receptor-associated protein 31	IPI00218200 (+1)	28 kDa
199	Peroxiredoxin-6	IPI00220301	25 kDa
200	Isoform 1 of Heat shock cognate 71 kDa protein	IPI00003865 (+2)	71 kDa
201	Isoform 1 of Creatine kinase U-type, mitochondrial	IPI00658109 (+1)	47 kDa
202	Cytochrome b-c1 complex subunit 1, mitochondrial	IPI00013847	53 kDa
203	Trypsin-1	IPI00011694 (+2)	27 kDa
204	Putative uncharacterized protein	IPI00807428	25 kDa
205	NADPH--cytochrome P450 reductase	IPI00470467 (+1)	77 kDa
206	Cofilin-1	IPI00012011 (+2)	19 kDa
207	Isoform 1 of Transmembrane protein 2	IPI00170706 (+1)	154 kDa
208	Isoform 4 of Clusterin	IPI00976752 (+4)	49 kDa
209	Translocon-associated protein subunit delta	IPI00019385 (+2)	19 kDa
210	cDNA FLJ54957, highly similar to Transketolase	IPI00643920 (+1)	69 kDa
211	Putative cytochrome b-c1 complex subunit Rieske-like protein 1	IPI00889196	31 kDa
212	Guanine nucleotide-binding protein G(I)/G(S)/G(T) subunit beta-1	IPI00026268	37 kDa
213	Isoform 1 of Protein sel-1 homolog 1	IPI00002790	89 kDa
214	cDNA FLJ59191, highly similar to NADH dehydrogenase (ubiquinone) 1 alpha subcomplex subunit 13	IPI00942935 (+1)	25 kDa
215	Hypoxia up-regulated protein 1	IPI00000877 (+5)	111 kDa
216	Aminopeptidase N	IPI00221224	110 kDa
217	Claudin-4	IPI00021944 (+1)	22 kDa
218	Junction plakoglobin	IPI00554711	82 kDa
219	Thioredoxin-dependent peroxide reductase, mitochondrial	IPI00024919 (+1)	28 kDa
220	Serpin H1	IPI00032140 (+1)	46 kDa
221	Profilin-1	IPI00216691	15 kDa
222	Monocarboxylate transporter 4	IPI00006666	49 kDa
223	Isoform 1 of Cullin-associated NEDD8-dissociated protein 1	IPI00100160 (+1)	136 kDa
224	Isoform 1 of Tropomyosin alpha-4 chain	IPI00010779	29 kDa
225	Cytochrome c oxidase subunit 4 isoform 1, mitochondrial	IPI00006579	20 kDa
226	Stomatin-like protein 2	IPI00334190 (+1)	39 kDa
227	Isoform 1 of Ras GTPase-activating-like protein IQGAP2	IPI00299048 (+1)	181 kDa
228	Pleckstrin	IPI00306311	40 kDa
229	Isoform 1 of Phosphoglucomutase-1	IPI00219526 (+1)	61 kDa
230	Isoform 1 of Scavenger receptor class B member 1	IPI00177968 (+5)	57 kDa
231	Signal peptidase complex catalytic subunit SEC11A	IPI00104128	21 kDa
232	Isoform 1 of Surfeit locus protein 4	IPI00005737 (+3)	30 kDa
233	Carboxypeptidase M	IPI00026270	51 kDa
234	Alpha-fetoprotein	IPI00022443 (+1)	69 kDa
235	Isoform 14 of Dysferlin	IPI00020210 (+13)	237 kDa
236	cDNA FLJ56092, highly similar to Pentatricopeptide repeat protein 1	IPI00926491 (+7)	84 kDa
237	Histone H1x	IPI00021924	22 kDa
238	Junctional adhesion molecule A	IPI00001754 (+2)	33 kDa
239	Isoform Long of 14-3-3 protein beta/alpha	IPI00216318 (+1)	28 kDa
240	Actin-related protein 2	IPI00005159	45 kDa
241	Platelet receptor Gi24	IPI00303333 (+1)	34 kDa
242	Isoform 1 of Voltage-dependent anion-selective channel protein 3	IPI00031804	31 kDa
243	Isoform 2 of Filamin-A	IPI00302592 (+2)	280 kDa
244	252 kDa protein	IPI00022937 (+1)	252 kDa
245	Prothrombin (Fragment)	IPI00019568 (+1)	70 kDa
246	Small conductance calcium activated potassium channel type 4 transcript variant 2	IPI00954915 (+1)	33 kDa
247	Elongation factor 1-alpha 1	IPI00396485 (+1)	50 kDa
248	Phosphoglycerate mutase 1	IPI00549725 (+1)	29 kDa
249	60S acidic ribosomal protein P0	IPI00008530	34 kDa
250	Isoform 4 of Uncharacterized protein KIAA0090	IPI00642244 (+2)	109 kDa
251	Isoform 1 of Mitochondrial import receptor subunit TOM40 homolog	IPI00014053	38 kDa
252	Isoform 3 of Protein EFR3 homolog A	IPI00470468 (+3)	88 kDa
253	Programmed cell death protein 6	IPI00025277	22 kDa
254	Isoform 2 of Platelet glycoprotein Ib beta chain	IPI00464990 (+2)	43 kDa
255	Isoform Short of Insulin receptor	IPI00220325 (+1)	155 kDa
256	Actin-related protein 2/3 complex subunit 2	IPI00005161	34 kDa
257	Actin-related protein 2/3 complex subunit 4	IPI00554811 (+2)	20 kDa
258	Superoxide dismutase [Cu-Zn]	IPI00218733	16 kDa
259	Isoform 2 of Niban-like protein 1	IPI00456750 (+1)	83 kDa
260	60S ribosomal protein L4	IPI00003918	48 kDa
261	Isoform Placental I of Ectonucleoside triphosphate diphosphohydrolase 1	IPI00220852 (+2)	59 kDa
262	Cytochrome c1, heme protein, mitochondrial	IPI00029264	35 kDa
263	Myosin regulatory light chain 12B	IPI00033494 (+1)	20 kDa
264	Isoform 1 of Ras GTPase-activating protein 1	IPI00026262 (+3)	116 kDa
265	Isoform HMG-I of High mobility group protein HMG-I/HMG-Y	IPI00179700	12 kDa
266	Tricarboxylate transport protein, mitochondrial	IPI00294159	34 kDa
267	Isoform Delta13 of Platelet endothelial cell adhesion molecule	IPI00470720 (+5)	80 kDa
268	Isoform Mitochondrial of Fumarate hydratase, mitochondrial	IPI00296053 (+1)	55 kDa
269	Transgelin-2	IPI00550363 (+2)	22 kDa
270	Guanine nucleotide-binding protein G(I)/G(S)/G(O) subunit gamma-12	IPI00221232	8 kDa
271	Protein ERGIC-53	IPI00026530	58 kDa
272	membrane-associated progesterone receptor component 2	IPI00005202 (+1)	26 kDa
273	Glutamate dehydrogenase 1, mitochondrial	IPI00016801 (+1)	61 kDa
274	cDNA FLJ56319, highly similar to Annexin A8	IPI00872295	44 kDa
275	Isoform CD34-F of Hematopoietic progenitor cell antigen CD34	IPI00006070 (+3)	41 kDa
276	Aspartate aminotransferase, mitochondrial	IPI00018206	48 kDa
277	Isoform 2 of Phosphatidylinositol-binding clathrin assembly protein	IPI00216184 (+4)	69 kDa
278	Isoform 1 of Apolipoprotein O	IPI00042580 (+2)	22 kDa
279	Isoform 1 of Phosphatidylinositol 4-kinase alpha	IPI00070943	231 kDa
280	Cathepsin D	IPI00011229 (+1)	45 kDa
281	cDNA FLJ55606, highly similar to Alpha-2-HS-glycoprotein	IPI00022431 (+1)	47 kDa
282	40S ribosomal protein S2	IPI00013485 (+5)	31 kDa
283	Isoform 2 of Choline transporter-like protein 1	IPI00005068 (+2)	73 kDa
284	Dihydrolipoyl dehydrogenase, mitochondrial	IPI00015911 (+2)	54 kDa
285	Plastin-2	IPI00010471	70 kDa
286	Nodal modulator 1	IPI00329352 (+8)	134 kDa
287	Isoform 2 of AP-2 complex subunit alpha-2	IPI00016621 (+1)	104 kDa
288	Isoform 2 of Transmembrane glycoprotein NMB	IPI00001592 (+5)	63 kDa
289	Isoform 1 of Collectin-12	IPI00414467 (+1)	82 kDa
290	40S ribosomal protein S8	IPI00216587 (+1)	24 kDa
291	Excitatory amino acid transporter 1	IPI00015473 (+1)	60 kDa
292	Uncharacterized protein	IPI00925547 (+1)	78 kDa
293	Isoform 2 of Chloride intracellular channel protein 5	IPI00027193 (+1)	47 kDa
294	Single-stranded DNA-binding protein, mitochondrial	IPI00029744	17 kDa
295	Isoform 2 of V-type proton ATPase 116 kDa subunit a isoform 1	IPI00743576 (+4)	96 kDa
296	Ectonucleotide pyrophosphatase/phosphodiesterase family member 1	IPI00184311	105 kDa
297	cDNA FLJ53292, highly similar to Homo sapiens fibronectin 1 (FN1), transcript variant 5, mRNA	IPI00922213	111 kDa
298	Transmembrane emp24 domain-containing protein 2	IPI00016608 (+2)	23 kDa
299	Programmed cell death protein 10	IPI00298558	25 kDa
300	Isoform 1 of Mitochondrial inner membrane protein	IPI00009960 (+8)	84 kDa
301	Uncharacterized protein	IPI00877925 (+2)	30 kDa
302	Malate dehydrogenase, cytoplasmic	IPI00916111 (+1)	36 kDa
303	Flotillin-1	IPI00027438 (+1)	47 kDa
304	Isoform 1 of Metalloreductase STEAP4	IPI00745161	52 kDa
305	NADH dehydrogenase [ubiquinone] 1 alpha subcomplex subunit 9, mitochondrial	IPI00003968	43 kDa
306	Uncharacterized protein	IPI01021673 (+5)	15 kDa
307	Neutral amino acid transporter B(0)	IPI00019472 (+1)	57 kDa
308	N-acylsphingosine amidohydrolase (Acid ceramidase) 1, isoform CRA_c	IPI00013698 (+2)	61 kDa
309	Pregnancy-specific beta-1-glycoprotein 3 precursor	IPI00002903 (+1)	50 kDa
310	Proteasome subunit alpha type-2	IPI00219622	26 kDa
311	Cytoplasmic dynein 1 heavy chain 1	IPI00456969	532 kDa
312	Complement component C9	IPI00022395	63 kDa
313	NADH dehydrogenase [ubiquinone] 1 alpha subcomplex subunit 8	IPI00219034 (+1)	20 kDa
314	NADH-cytochrome b5 reductase 1	IPI00470674	34 kDa
315	Isoform 1 of Integrin alpha-3	IPI00215995 (+2)	117 kDa
316	Isoform 2 of Synaptophysin-like protein 1	IPI00335277 (+1)	26 kDa
317	Actin-related protein 2/3 complex subunit 3	IPI00005162 (+3)	21 kDa
318	NADH dehydrogenase [ubiquinone] iron-sulfur protein 2, mitochondrial	IPI00025239	53 kDa
319	Uncharacterized protein	IPI00017367 (+1)	71 kDa
320	2-oxoglutarate dehydrogenase, mitochondrial	IPI00098902	116 kDa
321	Ras suppressor protein 1	IPI00017256 (+2)	32 kDa
322	10 kDa heat shock protein, mitochondrial	IPI00220362	11 kDa
323	Na(+)/H(+) exchange regulatory cofactor NHE-RF1	IPI00003527	39 kDa
324	Fatty acid synthase	IPI00026781	273 kDa
325	Guanine nucleotide-binding protein G(I)/G(S)/G(T) subunit beta-2	IPI00003348 (+2)	37 kDa
326	Vacuolar protein sorting-associated protein 35	IPI00018931	92 kDa
327	Apolipoprotein E	IPI00021842	36 kDa
328	Protein S100-A10	IPI00183695	11 kDa
329	Isoform Mitochondrial of Peroxiredoxin-5, mitochondrial	IPI00024915 (+2)	22 kDa
330	cDNA FLJ59211, highly similar to Glucosidase 2 subunit beta	IPI00026154 (+2)	60 kDa
331	Sodium-dependent multivitamin transporter	IPI00031822	69 kDa
332	Aldose reductase	IPI00413641	36 kDa
333	Integrin alpha-1	IPI00743104	131 kDa
334	Activated RNA polymerase II transcriptional coactivator p15	IPI00221222	14 kDa
335	Fructose-bisphosphate aldolase A	IPI00465439 (+1)	39 kDa
336	glucose-6-phosphate isomerase isoform 1	IPI00910781 (+2)	64 kDa
337	Ceruloplasmin	IPI00017601 (+1)	122 kDa
338	cDNA FLJ51804, highly similar to Vacuolar ATP synthase catalytic subunit A, ubiquitous isoform	IPI00946636 (+1)	65 kDa
339	V-type proton ATPase subunit d 1	IPI00034159 (+1)	40 kDa
340	Isoform 1 of Hexokinase-1	IPI00018246 (+1)	102 kDa
341	60S ribosomal protein L3	IPI00550021 (+1)	46 kDa
342	ADP-ribosylation factor 6	IPI00215920	20 kDa
343	Uncharacterized protein	IPI00943181	29 kDa
344	Isoform 1 of Alpha-actinin-1	IPI00013508 (+3)	103 kDa
345	Elongation factor 2	IPI00186290	95 kDa
346	Isoform 1 of Catenin beta-1	IPI00017292 (+1)	85 kDa
347	Isoform D of Plasma membrane calcium-transporting ATPase 1	IPI00021695 (+5)	139 kDa
348	ATP synthase subunit g, mitochondrial	IPI00027448 (+1)	11 kDa
349	Sushi domain-containing protein 2	IPI00021302	90 kDa
350	F-actin-capping protein subunit alpha-1	IPI00005969	33 kDa
351	Adenosylhomocysteinase	IPI00012007 (+1)	48 kDa
352	60S ribosomal protein L7	IPI00030179 (+1)	29 kDa
353	Tumor-associated calcium signal transducer 2	IPI00297910	36 kDa
354	Transmembrane protein C9orf46	IPI00307547	17 kDa
355	Diablo homolog, mitochondrial precursor	IPI00008418 (+2)	36 kDa
356	Myristoylated alanine-rich C-kinase substrate	IPI00219301	32 kDa
357	Cytoskeleton-associated protein 4	IPI00141318 (+3)	66 kDa
358	Neuroblast differentiation-associated protein AHNAK	IPI00021812	629 kDa
359	HLA class I histocompatibility antigen, B-59 alpha chain	IPI00472073 (+13)	41 kDa
360	Isoform Liver of ATP synthase subunit gamma, mitochondrial	IPI00478410	33 kDa
361	Isoform 1 of Collagen alpha-3(VI) chain	IPI00022200 (+5)	344 kDa
362	Isoform 1 of Spectrin alpha chain, erythrocyte	IPI00220741 (+1)	280 kDa
363	Alpha-N-acetylglucosaminidase	IPI00008787 (+2)	82 kDa
364	Phosphatidylethanolamine-binding protein 1	IPI00219446 (+1)	21 kDa
365	Isoform 1 of Proteasome subunit alpha type-7	IPI00024175 (+1)	28 kDa
366	Isoform 1 of Acetolactate synthase-like protein	IPI00554541	68 kDa
367	Isoform 1 of Actin-related protein 2/3 complex subunit 5	IPI00550234	16 kDa
368	Insulin-like growth factor 1 receptor	IPI00027232	155 kDa
369	Phosphoglucomutase-2	IPI00550364 (+1)	68 kDa
370	cDNA FLJ90170 fis, clone MAMMA1000370, highly similar to Ig alpha-1 chain C region	IPI00449920 (+8)	53 kDa
371	Alkaline phosphatase, placental-like	IPI00290380	57 kDa
372	Integrin alpha-M	IPI00217987 (+1)	127 kDa
373	Isoform 1 of Enoyl-CoA delta isomerase 1, mitochondrial	IPI00300567 (+1)	33 kDa
374	Uncharacterized protein	IPI00016613 (+2)	46 kDa
375	Citrate synthase, mitochondrial	IPI00025366 (+2)	52 kDa
376	Isoform 2 of GPI transamidase component PIG-S	IPI00554703 (+1)	61 kDa
377	V-type proton ATPase subunit B, brain isoform	IPI00007812 (+2)	57 kDa
378	cDNA FLJ56157, highly similar to Glucosylceramidase	IPI00021807 (+3)	69 kDa
379	Glypican-3	IPI00019907 (+1)	66 kDa
380	Endoplasmic reticulum resident protein 44	IPI00401264	47 kDa
381	Vimentin	IPI00418471 (+1)	54 kDa
382	Alpha-soluble NSF attachment protein	IPI00009253	33 kDa
383	Isoform 2 of Reticulon-4	IPI00298289 (+1)	40 kDa
384	Uncharacterized protein	IPI00412545 (+2)	14 kDa
385	Transcriptional activator protein Pur-alpha	IPI00023591	35 kDa
386	cDNA, FLJ78912, highly similar to Prenylcysteine oxidase	IPI00924611 (+2)	49 kDa
387	Isoform 1 of Syntaxin-7	IPI00289876 (+2)	30 kDa
388	Coatomer subunit gamma	IPI00783982	98 kDa
389	Signal peptidase complex subunit 3	IPI00300299	20 kDa
390	Isoform 2 of AP-2 complex subunit mu	IPI00619900 (+3)	49 kDa
391	Plasma protease C1 inhibitor	IPI00291866 (+4)	55 kDa
392	cDNA FLJ52061, highly similar to Translocon-associated protein subunit gamma	IPI00946150 (+1)	23 kDa
393	Isoform 1 of Endoplasmic reticulum lectin 1	IPI00748151 (+1)	55 kDa
394	Hemopexin	IPI00022488	52 kDa
395	Isoform 1 of Programmed cell death 1 ligand 1	IPI00023021 (+1)	33 kDa
396	Alpha-crystallin B chain	IPI00021369 (+1)	20 kDa
397	Actin-related protein 2/3 complex subunit 5-like protein	IPI00414554	17 kDa
398	ATP synthase subunit delta, mitochondrial	IPI00024920	17 kDa
399	Ragulator complex protein LAMTOR1	IPI00016670	18 kDa
400	Isoform 3 of Protein transport protein Sec31A	IPI00305152 (+9)	122 kDa
401	Mitochondrial import receptor subunit TOM22 homolog	IPI00024976	16 kDa
402	Isoform 1 of CDP-diacylglycerol--inositol 3-phosphatidyltransferase	IPI00645518	24 kDa
403	Protein disulfide-isomerase A4	IPI00009904	73 kDa
404	NADH-ubiquinone oxidoreductase 75 kDa subunit, mitochondrial isoform 5	IPI00604664 (+5)	81 kDa
405	cDNA FLJ54716, highly similar to Target of Myb protein 1	IPI00910932 (+6)	50 kDa
406	Vesicle-associated membrane protein 3	IPI00549343 (+2)	11 kDa
407	Casein kinase II subunit alpha'	IPI00020602	41 kDa
408	Golgi-associated plant pathogenesis-related protein 1	IPI00007067 (+1)	17 kDa
409	Serum amyloid P-component	IPI00022391	25 kDa
410	Cytochrome b-c1 complex subunit 8	IPI00024742 (+1)	10 kDa
411	Nuclear transport factor 2	IPI00009901	14 kDa
412	Complement C1q subcomponent subunit B	IPI00477992	27 kDa
413	neutral cholesterol ester hydrolase 1 isoform b	IPI00002230 (+2)	49 kDa
414	Isoform 1 of Periostin	IPI00007960 (+5)	93 kDa
415	3-hydroxyisobutyrate dehydrogenase, mitochondrial	IPI00013860	35 kDa
416	Isoform Brain of Clathrin light chain B	IPI00014589 (+2)	25 kDa
417	Transthyretin	IPI00022432 (+2)	16 kDa
418	Cadherin-1	IPI00025861 (+3)	97 kDa
419	Signal recognition particle 72 kDa protein	IPI00215888 (+1)	75 kDa
420	Protein	IPI00921911 (+2)	21 kDa
421	Isoform 2 of Eukaryotic translation initiation factor 5A-1	IPI00376005 (+1)	20 kDa
