# Supplementary material for: Proteomic analysis of human placental syncytiotrophoblast microvesicles in preeclampsia
Source: Clin Proteomics. 2014 Nov 19;11(1):40. doi: 10.1186/1559-0275-11-40 (PMC4247627; doi:10.1186/1559-0275-11-40)
Supplement: Supplementary file 7 — Additional file 7: Table S3: Functional analysis of the differentially regulated proteins. (XLS 26 KB) [file 12014_2014_82_MOESM7_ESM.xls]

## Sheet: Suppl Table S3
Table S3
Functional analysis of the differentially regulated proteins.
Category	Diseases or Functions Annotation	p-Value	# Molecules	Molecules
Cell Death and Survival	cell death	1.70E-05	16	ACTB,ANXA2,ANXA4,BASP1,CD59,ENO1,EZR,GAPDH,HSPA5,HSPA8,HSPB1,ITGAV,ITGB1,PKM,TUBB,YWHAE
Cellular Assembly and Organization	organization of cytoskeleton	1.44E-05	10	ACTB,BASP1,EFHD1,EZR,GAPDH,HSPB1,ITGAV,ITGB1,PKM,TUBB
Inflammatory Response	inflammation of organ	4.09E-04	8	ACTB,ENO1,GAPDH,HSPA5,TKT,TUBA1C,TUBB,TUBB4B
Cardiovascular Disease	atherosclerosis	7.64E-05	6	CD59,ITGAV,TKT,TUBA1C,TUBB,TUBB4B
Carbohydrate Metabolism	metabolism of carbohydrate	3.79E-04	6	ARF1,GAPDH,ITGAV,ITGB1,PKM,TKT
Embryonic Development	cell death of embryonic cell lines	2.44E-05	5	GAPDH,HSPA5,HSPB1,ITGAV,ITGB1
Immune Cell Trafficking	migration of mononuclear leukocytes	1.94E-04	5	ACTB,ANXA2,EZR,ITGAV,ITGB1
Reproductive System Development and Function	fertility	2.24E-03	4	CD59,HIST1H1E,ITGB1,TKT
Protein Folding	folding of protein	1.78E-04	3	HSPA5,HSPA8,HSPB1
Selected significantly overrepresented diseases and biological functions, Fisher’s exact p value and the molecules are listed in the table
