# Supplementary material for: Proteomic analysis of human placental syncytiotrophoblast microvesicles in preeclampsia
Source: Clin Proteomics. 2014 Nov 19;11(1):40. doi: 10.1186/1559-0275-11-40 (PMC4247627; doi:10.1186/1559-0275-11-40)
Supplement: Supplementary file 8 — Additional file 8: Table S4: Canonical pathways predicted by Ingenuity Pathway Analysis. (XLS 25 KB) [file 12014_2014_82_MOESM8_ESM.xls]

## Sheet: Suppl Table S4
Table S4
Canonical pathways predicted by Ingenuity Pathway Analysis.
Canonical Pathways	-log(p-value)	Ratio	Molecules
Remodeling of Epithelial Adherens Junctions	7.5E00	7.14E-02	TUBB4B,ACTB,TUBA1C,TUBB,ACTN1
Glycolysis I	5.34E00	7.32E-02	ENO1,PKM,GAPDH
Integrin Signaling	5.2E00	2.4E-02	ITGB1,ARF1,ACTB,ITGAV,ACTN1
14-3-3-mediated Signaling	4.73E00	3.31E-02	YWHAE,TUBB4B,TUBA1C,TUBB
Leukocyte Extravasation Signaling	3.84E00	1.9E-02	ITGB1,EZR,ACTB,ACTN1
VEGF Signaling	3.57E00	2.75E-02	YWHAE,ACTB,ACTN1
NF-κB Activation by Viruses	2.33E00	2.41E-02	ITGB1,ITGAV
Protein Ubiquitination Pathway	2.3E00	1.11E-02	HSPA8,HSPA5,HSPB1
Fcγ Receptor-mediated Phagocytosis in Macrophages and Monocytes	2.14E00	1.89E-02	EZR,ACTB
Complement System	1.35E00	2.86E-02	CD59
Selected significantly overrepresented canonical pathways, Fisher’s exact p value and the molecules are listed in the table
